# Supplementary material for: Structural basis of organic cation transporter-3 inhibition
Source: Nat Commun. 2022 Nov 7;13:6714. doi: 10.1038/s41467-022-34284-8 (PMC9640557; doi:10.1038/s41467-022-34284-8)
Supplement: Supplementary file 4 — Source Data [file 41467_2022_34284_MOESM4_ESM.xlsx]

## Sheet: OVERVIEW
OVERVIEW / Source Data File			Content
OCT3-Mutant Legend			Contains an overview on the different mutations used in the publication
OCT3 Mutant heatmap overview			All relevant results combined in one overview table (MPP+ uptake data, uptake inhibition data D22 & Corticosterone, FRET data, Confocal imaging and membrane expression status)
Confocal Imaging Data			All tabs start with "Confocal" and Wild type and mutant OCT3 have each 1 individual tab
FRET Data			All tabs start with "FRET" and Wild type and mutant OCT3 have each 1 individual tab
Uptake data - different vectors			All tabs start with "Diff_Vectors" folowed by the individual date and content. Experiments performed to compare different vectors
Uptake data - Saturation			All tabs start with "Saturation" folowed by the individual date and content. Experiments performed to examine MPP+ saturation of OCT3 wild type and mutants
Uptake data - Time dependency			The Tab "time depency wt pool 220705" contains pooled data of hOCT3 wild type for the individual experiments performed to determine the time-dependent uptake
Uptake inhibition data - OCT1/2/3			All tabs start with "UID-OCTs" folowed by the individual date. The experiments were performed to look into differences between uptake by OCT1-3 and inhibition by corticosterone and decynium-22: First, all the data with corticosterone (some tabs are not labeled "cort"), then all the data with D22 - all labeled as such.
		Primer Name
		t652c_

## Sheet: OCT3-Mutant Legend
Nr.	MUT (base)	MUT (aa)	Mutagenesis YFP	Mutagenesis CFP	Stable cell line?	Uptake	n>=	Vmax	%WT_Vmax	Km	%WT_Km	Intensity	%WT	% memb	%Wtmemb	Inhibition	n>=	IC50 (µM)	%WT_D22	Inhibition	IC50 (µM)	%WT_cort	FRET	n>=	NFRET	%WT_nfret	Confocal	n=	membrane?
WT	WT	WT	ü	ü	ü	MPP+	3	819.8	100	114.5	100	4190.86	1	52.6472	100	D22	3	0.458	100	corticosterone	1.33	100		3	5.12	100		3	Yes
1	59G>C	Arg20Pro	ü	ü	ü		3	129	15.7355	35.06	30.6201	950.953	0.226911	14.4222	27.394		3	0.059	12.8821					0		NA		3	No
2	161C>T	Pro54Leu	ü	ü	ü		3	1142	139.302	66.21	57.8253	3651.31	0.871257	27.3789	52.0045		3	0.2274	49.6507					3	4.71	91.9922		3	Yes
23	281G>A	Gly80Asp	ü	ü	ü		3	646.3	78.8363	108.7	94.9345	6251.83	1.49178	34.0205	64.6198		3	0.340	74.2358					3	4.74	92.5781		3	Yes
24	328G>A	Glu85Lys	ü	ü	ü		3	966.3	117.87	134.8	117.729	6713.61	1.60197	39.2266	74.5085		3	0.849	185.371					3	10.8	210.938		3	Yes
25	385G>A	Arg120His	ü	ü	ü		3	644.2	78.5801	91.52	79.9301	7943.17	1.89536	38.4525	73.0382		3	0.426	93.0131					3	5.62	109.766		3	Yes
3	634C>T	Arg212Cys	ü	ü	ü		3	103.3	12.6006	33.72	29.4498	4399.67	1.04983	30.3984	57.7399		3	0.078	17.0306		0.12	9.02256		3	4.41	86.1328		3	Yes
4	635G>A	Arg212His	ü	ü	ü		3	115.5	14.0888	65.21	56.952	842.125	0.200943	36.8471	69.9887		3	0.027	5.8952					3	7.79	152.148		3	Yes
5	667T>C	Trp223Arg	ü	ü	ü		3	42.46	5.17931	52.6	45.9389	4022.96	0.959936	47.0535	89.3751		3	ns	NA		NA	NA		3	3.82	74.6094		3	Yes
6	704G>C	Gly235Ala	ü	ü	ü		3	972.5	118.626	62.38	54.4803	5229.43	1.24782	43.6772	82.9621		3	0.2172	47.4236		0.91	68.4211		3	4.71	91.9922		3	Yes
26	935G>A	Arg298Gln	ü	ü	ü		3	634.2	77.3603	86.65	75.6769	7676.3	1.83168	38.0865	72.343		3	0.354	77.2926					3	3.58	69.9219		3	Yes
7	1019A>G	Asp340Gly	ü	ü	ü		3	4.8	0.585509	51.79	45.2314	1367.32	0.326263	10.7842	20.4838		3	ns	NA					3	9.37	183.008		3	No
8	1042A>T	Arg348Trp	ü	ü	ü		3	129.2	15.7599	35.86	31.3188	1447.73	0.34545	17.0055	32.3008		3	0.0612	13.3624					3	7.55	147.461		3	No
9	1111C>A	Arg371Ser	ü	ü	ü		3	524.1	63.9302	39.4	34.4105	5259	1.25487	33.5943	63.8102		3	0.124	27.0742					3	5.08	99.2188		3	Yes
10	1127G>T	Gly376Val	ü	ü	ü		3	221.9	27.0676	54.78	47.8428	3642.63	0.869184	39.683	75.3754		3	0.0616	13.4498					3	5.26	102.734		3	Yes
11	1199C>T	Thr400Ile	ü	ü	ü		3	1041	126.982	93.32	81.5022	8027.23	1.91541	38.6038	73.3255		3	0.225	49.1266					3	4.59	89.6484		3	Yes
12	1220G>A	Arg407His	ü	ü	ü		3	144.3	17.6019	74.29	64.8821	1406.89	0.335704	22.003	41.7932		3	0.074	16.1572					3	16.42	320.703		3	No
21	1220G>T	Arg407Leu	ü	ü	ü		3	325.5	39.7048	43.31	37.8253	5481.72	1.30802	33.6723	63.9584		3	0.037	8.0786					3	7.82	152.734		3	Yes
22	1232C>T	Ala411Val	ü	ü	ü		3	256.3	31.2637	40.25	35.1528	3654.82	0.872093	35.8416	68.0789		3	0.07	15.2838					3	5.46	106.641		3	Yes
13	1324G>C	Gly442Arg	ü	ü	ü		3	31.38	3.82776	66.33	57.9301	894.85	0.213524	10.6776	20.2814		3	0.852	186.026					3	15.74	307.422		3	No
14	1381T>C	Tyr461His	ü	ü	ü		3	319.4	38.9607	52.39	45.7555	3086.16	0.736402	30.6545	58.2262		3	0.06	13.1004		0.08	6.01504		3	5.17	100.977		3	Yes
15	1412C>G	Ser471Trp	ü	ü	ü		3	119.4	14.5645	111.8	97.6419	8265.15	1.97219	41.3778	78.5945		3	0.342	74.6725		0.66	49.6241		3	3.96	77.3438		3	Yes
16	1423G>T	Gly475Cys	ü	ü	ü		3	165.3	20.1635	31.54	27.5459	4216.52	1.00612	36.8525	69.999		3	0.161	35.1528		0.86	64.6617		3	3.91	76.3672		3	Yes
17	1519G>C	Ala507Pro	ü	ü	ü		3	330.3	40.2903	65.64	57.3275	1317.29	0.314323	16.226	30.8203		3	0.178	38.8646					3	8.84	172.656		3	No
18	1537C>T	Leu513Phe	ü	ü	ü		3	780.2	95.1696	106.0	92.5764	6035.32	1.26919	36.3262	68.9993		3	0.357	77.9476					3	4.02	78.5156		3	Yes
19	1553C>T	Pro518Leu	ü	ü	ü		3	52.01	6.34423	30.06	26.2533	2117.68	0.50531	8.38014	15.9176		3	0.067	14.6288					3	11.85	231.445		3	No
20	1565G>C	Gly522Ala	ü	ü	ü		3	293.4	35.7892	36.51	31.8865	4755.25	1.13467	40.2499	76.4522		3	0.075	16.3755					3	5.4	105.469		3	Yes
27	667T>A, 668G>A	hOCT3_W223K	ü	ü	ü		3	245.1		1655							3	ns						3	3.96	77.3438		3	Yes
28	667T>G, 668G>C	hOCT3_W223A	ü	ü	ü		3	64.68		22.80							3	0.2785						3	5.29	103.32		3	Yes

## Sheet: OCT3 Mutant heatmap overview 
Nr.	MUT (base)	MUT (aa)	Location	Phenotype	Mutagenesis YFP	Mutagenesis CFP	Stable cell line?	Uptake	n>=	Vmax	%WT_Vmax	Km	%WT_Km	Intensity	%WT	% memb	%Wtmemb	Inhibition	n>=	IC50 (µM)	%WT_D22	Inhibition	IC50 (µM)	%WT_cort	FRET	n>=	NFRET	%WT_nfret	Confocal	n=	membrane?
WT	WT	WT			ü	ü	ü	MPP+	3	819.8	100	114.5	100	4190.86	1	52.6472	100	D22	3	0.458	100	corticosterone	1.33	100		3	5.12	100		3	Yes
1	59G>C	Arg20Pro		cont	ü	ü	ü		3	129	15.7355	35.06	30.6201	950.953	0.226911	14.4222	27.394		3	0.059	12.8821					0		NA		3	No
2	161C>T	Pro54Leu		cont, DP, BP	ü	ü	ü		3	1142	139.302	66.21	57.8253	3651.31	0.871257	27.3789	52.0045		3	0.2274	49.6507					3	4.71	91.9922		3	Yes
23	281G>A	Gly80Asp			ü	ü	ü		3	646.3	78.8363	108.7	94.9345	6251.83	1.49178	34.0205	64.6198		3	0.340	74.2358					3	4.74	92.5781		3	Yes
24	328G>A	Glu85Lys			ü	ü	ü		3	966.3	117.87	134.8	117.729	6713.61	1.60197	39.2266	74.5085		3	0.849	185.371					3	10.8	200		3	Yes
25	385G>A	Arg120His			ü	ü	ü		3	644.2	78.5801	91.52	79.9301	7943.17	1.89536	38.4525	73.0382		3	0.426	93.0131					3	5.62	109.766		3	Yes
3	634C>T	Arg212Cys		cont, adhd, sz, DP	ü	ü	ü		3	103.3	12.6006	33.72	29.4498	4399.67	1.04983	30.3984	57.7399		3	0.078	17.0306		0.12	9.02256		3	4.41	86.1328		3	Yes
4	635G>A	Arg212His		sz, DP	ü	ü	ü		3	115.5	14.0888	65.21	56.952	842.125	0.200943	36.8471	69.9887		3	0.027	5.8952					3	7.79	152.148		3	Yes
5	667T>C	Trp223Arg		ASD	ü	ü	ü		3	42.46	5.17931	52.6	45.9389	4022.96	0.959936	47.0535	89.3751		3	ns	NA		NA	NA		3	3.82	74.6094		3	Yes
6	704G>C	Gly235Ala		cont	ü	ü	ü		3	972.5	118.626	62.38	54.4803	5229.43	1.24782	43.6772	82.9621		3	0.2172	47.4236		0.91	68.4211		3	4.71	91.9922		3	Yes
26	935G>A	Arg298Gln			ü	ü	ü		3	634.2	77.3603	86.65	75.6769	7676.3	1.83168	38.0865	72.343		3	0.354	77.2926					3	3.58	69.9219		3	Yes
7	1019A>G	Asp340Gly		sz, DP	ü	ü	ü		3	4.8	0.585509	51.79	45.2314	1367.32	0.326263	10.7842	20.4838		3	ns	NA					3	9.37	183.008		3	No
8	1042A>T	Arg348Trp		adhd, ASD, sz, BP	ü	ü	ü		3	129.2	15.7599	35.86	31.3188	1447.73	0.34545	17.0055	32.3008		3	0.0612	13.3624					3	7.55	147.461		3	No
9	1111C>A	Arg371Ser		BP	ü	ü	ü		3	524.1	63.9302	39.4	34.4105	5259	1.25487	33.5943	63.8102		3	0.124	27.0742					3	5.08	99.2188		3	Yes
10	1127G>T	Gly376Val		sz	ü	ü	ü		3	221.9	27.0676	54.78	47.8428	3642.63	0.869184	39.683	75.3754		3	0.0616	13.4498					3	5.26	102.734		3	Yes
11	1199C>T	Thr400Ile		cont	ü	ü	ü		3	1041	126.982	93.32	81.5022	8027.23	1.91541	38.6038	73.3255		3	0.225	49.1266					3	4.59	89.6484		3	Yes
12	1220G>A	Arg407His		all+cont (abundant)	ü	ü	ü		3	144.3	17.6019	74.29	64.8821	1406.89	0.335704	22.003	41.7932		3	0.074	16.1572					3	16.42	200		3	No
21	1220G>T	Arg407Leu		cont, adhd, ASD	ü	ü	ü		3	325.5	39.7048	43.31	37.8253	5481.72	1.30802	33.6723	63.9584		3	0.037	8.0786					3	7.82	152.734		3	Yes
22	1232C>T	Ala411Val		cont, adhd	ü	ü	ü		3	256.3	31.2637	40.25	35.1528	3654.82	0.872093	35.8416	68.0789		3	0.07	15.2838					3	5.46	106.641		3	Yes
13	1324G>C	Gly442Arg		cont	ü	ü	ü		3	31.38	3.82776	66.33	57.9301	894.85	0.213524	10.6776	20.2814		3	0.852	186.026					3	15.74	200		3	No
14	1381T>C	Tyr461His		cont	ü	ü	ü		3	319.4	38.9607	52.39	45.7555	3086.16	0.736402	30.6545	58.2262		3	0.06	13.1004		0.08	6.01504		3	5.17	100.977		3	Yes
15	1412C>G	Ser471Trp		sz, DP	ü	ü	ü		3	119.4	14.5645	111.8	97.6419	8265.15	1.97219	41.3778	78.5945		3	0.342	74.6725		0.66	49.6241		3	3.96	77.3438		3	Yes
16	1423G>T	Gly475Cys		cont, adhd, ASD	ü	ü	ü		3	165.3	20.1635	31.54	27.5459	4216.52	1.00612	36.8525	69.999		3	0.161	35.1528		0.86	64.6617		3	3.91	76.3672		3	Yes
17	1519G>C	Ala507Pro		adhd	ü	ü	ü		3	330.3	40.2903	65.64	57.3275	1317.29	0.314323	16.226	30.8203		3	0.178	38.8646					3	8.84	172.656		3	No
18	1537C>T	Leu513Phe		adhd	ü	ü	ü		3	780.2	95.1696	106.0	92.5764	6035.32	1.26919	36.3262	68.9993		3	0.357	77.9476					3	4.02	78.5156		3	Yes
19	1553C>T	Pro518Leu		cont, ASD	ü	ü	ü		3	52.01	6.34423	30.06	26.2533	2117.68	0.50531	8.38014	15.9176		3	0.067	14.6288					3	11.85	200		3	No
20	1565G>C	Gly522Ala		cont, ASD	ü	ü	ü		3	293.4	35.7892	36.51	31.8865	4755.25	1.13467	40.2499	76.4522		3	0.075	16.3755					3	5.4	105.469		3	Yes
27	667T>A, 668G>A	hOCT3_W223K		NONE	ü	ü	ü		3	245.1		1655							3	ns						3	3.96	77.3438		3	Yes
28	667T>G, 668G>C	hOCT3_W223A		NONE	ü	ü	ü		3	64.68		22.80							3	0.2785						3	5.29	103.32		3	Yes
		Primer Name		Primer Sequence (5' to 3')
				5'-cgaagcaagtcatccgggccccctttccaaa-3'
		t652c_		5'-tttggaaagggggcccggatgacttgcttcg-3'

## Sheet: Confocal - WT
	area membrane	intensity membrane	total intensity	area intracellular	intensity intracellular	total intensity	% membrane		Extracellular %	Intracellular %
20200902_WT_II	50.434	931.961	47002.5	260.894	269.842	70400.2	40.0353		12.5362	18.7767					0.721623	72.1623
20200902_WT_I	50.261	1440.16	72384	263.367	298.654	78655.6	47.9239		19.3058	20.9786					0.863811	86.3811
20200902_WT_III	68.449	1676	114721	347.906	83.078	28903.3	79.8757		30.5976	7.70892			55.4796		1.43973	143.973
20200905_WT_I	38.07	2359.82	89838.5	157.472	622.708	98059.1	47.8125		23.9612	26.1537					0.861803	86.1803
20200905_WT_II	37.881	7392.49	280035	135.053	2059.35	278122	50.1714		74.6893	74.1789					0.904322	90.4322
20200905_WT_III	25.17	9248.19	232777	118.312	2613.95	309261	42.9447		62.0849	82.4843					0.774064	77.4064
20200907_WT_I	81.643	7405.85	604635	378.077	1178.62	445611	57.5708		161.265	118.851					1.03769	103.769
20200907_WT_II	53.824	8091.74	435530	301.305	1013.55	305387	58.7825		116.162	81.4511					1.05954	105.954
20200907_WT_III	60.617	2406.22	145858	206.48	245.633	50718.3	74.1992		38.9024	13.5273					1.33741	133.741
20200902_WT_IV	23.953		0	197.296	311.387	61435.4	0		0	16.3857		0
mean	49.0302	4550.27	202278	236.616	869.677	172655	49.9316		53.9504	46.0496
		20.4814
		31.65
		36.833
		51.8612
		162.463
		203.245
		162.756
		177.83
		52.8808

## Sheet: Confocal - MUT1
	area membrane	intensity membrane	total intensity	area intracellular	intensity intracellular	total intensity	% membrane		Extracellular %	Intracellular %
20200902_MUT1_I	62.53	1147.32	71742	405.295	772.312	313014	18.6461		12.4348	54.2538		0.33609	33.609
20200902_MUT1_II	103.239	2064.14	213100	374.18	3778.79	1.41395e+06	13.0974		36.936	245.075		0.236075	23.6075
20200902_MUT1_III	52.557	1297.57	68196.2	311.832	1140.12	355525	16.0946		11.8203	61.6222		0.290099	29.0099
20200905_MUT1_I	44.282	752.792	33335.1	2990.48	659.426	1.972e+06	1.66232		5.77788	341.801		0.0299628	2.99628
20200905_MUT1_II	45.089	1191.54	53725.5	210.356	916.915	192879	21.7861		9.31208	33.4311		0.392688	39.2688
20200905_MUT1_III	46.34	909.988	42168.8	181.535	1123.7	203991	17.1307		7.309	35.3571		0.308775	30.8775
20200919_MUT1_I	47.077	662.393	31183.5	294.077	478.467	140706	18.1416		5.40494	24.3882		0.326996	32.6996
20200919_MUT1_II	38.455	613.78	23602.9	206.129	717.381	147873	13.7646		4.09102	25.6304		0.248102	24.8102
20200919_MUT1_III	49.841	855.253	42626.7	212.666	638.709	135832	23.8861		7.38836	23.5433		0.430538	43.0538
20200905_MUT1_IV	2.614	14.749	38.5539	240.315	1306.42	313952	0.0122787		0.00668243	54.4163
mean	49.2024	950.953	57971.9	542.687	1153.22	518972	14.4222		10.0481	89.9519

## Sheet: Confocal - MUT2
	area membrane	intensity membrane	total intensity	area intracellular	intensity intracellular	total intensity	% membrane		Extracellular %	Intracellular %
20200902_MUT2_I	57.566	1129.14	65000.2	261.11	809.175	211284	23.5266		7.05644	22.937		0.424059	42.4059
20200902_MUT2_II	36.625	688.542	25217.9	230.773	403.985	93228.8	21.2905		2.73766	10.121		0.383753	38.3753
20200902_MUT2_III	56.689	4169.88	236386	300.789	2272.66	683590	25.6948		25.6622	74.2107		0.46314	46.314
20200905_MUT2_I	57.112	3056.29	174551	359.208	922.132	331237	34.5107		18.9493	35.9592		0.622044	62.2044
20200905_MUT2_II	98.777	5360.38	529483	579.28	5941.33	3.4417e+06	13.3331		57.4808	373.632		0.240325	24.0325
20200905_MUT2_III	58.053	8690.32	504499	108.563	4802.1	521330	49.1796		54.7686	56.5958		0.886446	88.6446
20200907_MUT2_I	91.19	532.855	48591	541.995	656.677	355916	12.0124		5.27506	38.6383		0.21652	21.652
20200907_MUT2_II	110.986	1113.81	123617	636.483	469.851	299052	29.2467		13.4199	32.4652		0.527162	52.7162
20200907_MUT2_III	47.401	8518.88	403803	319.586	2118.28	676973	37.3624		43.837	73.4924		0.673444	67.3444
20200905_MUT2_IV	41.283	3253.05	134296	368.188	955.266	351717	27.6321		14.5792	38.1826		0.498059	49.8059
mean	65.5682	3651.31	224544	370.598	1935.15	696602	27.3789		24.3766	75.6234

## Sheet: Confocal - MUT3
	area membrane	intensity membrane	total intensity	area intracellular	intensity intracellular	total intensity	% membrane		Extracellular %	Intracellular %
20200902_MUT3_I	39.516	2944.49	116355	255.881	756.961	193692	37.5281		17.7434	29.5369		0.676431	67.6431
20200902_MUT3_II	63.888	2771.09	177040	274.165	897.009	245928	41.8565		26.9975	37.5026		0.754449	75.4449
20200902_MUT3_III	36.516	3849.36	140563	256.347	1144.54	293400	32.3906		21.4351	44.7418		0.583829	58.3829
20200905_MUT3_I	36.403	3322.7	120956	234.385	1824.64	427669	22.0471		18.4451	65.2171		0.397392	39.7392
20200905_MUT3_II	35.047	7006.32	245551	404.849	1548.23	626800	28.1482		37.445	95.5833		0.507361	50.7361
20200905_MUT3_III	31.346	6188.89	193997	207.049	2990.63	619208	23.8559		29.5834	94.4255		0.429994	42.9994
20200907_MUT3_I	69.09	4289.35	296351	629.738	1036.17	652514	31.2322		45.1918	99.5045		0.562949	56.2949
20200907_MUT3_II	38.698	5628.26	217803	401.421	1215.22	487814	30.867		33.2136	74.3887		0.556367	55.6367
20200907_MUT3_III	61.203	5079.54	310883	668.855	1229.56	822395	27.4322		47.4079	125.41		0.494456	49.4456
20200905_MUT3_IV	36.188	2916.67	105549	293.843	895.588	263162	28.6264		16.0955	40.1307		0.515981	51.5981
mean	44.7895	4399.67	192505	362.653	1353.86	463258	30.3984		29.3558	70.6442
					64.7103
					60.8995
					84.5963
					73.0219
					153.976
					136.011
					94.2658
					123.691
					111.632
					64.0989

## Sheet: Confocal - MUT4
	area membrane	intensity membrane	total intensity	area intracellular	intensity intracellular	total intensity	% membrane		Extracellular %	Intracellular %
20200902_MUT4_I	51.127	845.636	43234.8	203.678	218.952	44595.7	49.2253		48.0356	49.5476		0.887269	88.7269
20200902_MUT4_II	55.56	1026.76	57046.6	335.589	288.929	96961.4	37.0413		63.381	107.728		0.667657	66.7657
20200902_MUT4_III	42.474	1169.17	49659.3	274.487	509.708	139908	26.1961		55.1735	155.444		0.472176	47.2176
20200905_MUT4_I	35.091	454.929	15963.9	257.471	145.851	37552.4	29.83		17.7365	41.7222		0.537675	53.7675
20200905_MUT4_II	35.645	885.333	31557.7	205.566	191.966	39461.7	44.4353		35.0619	43.8435		0.800932	80.0932
20200907_MUT4_I	17.081	1021.07	17440.9	119.048	160.296	19082.9	47.7521		19.3775	21.2019		0.860716	86.0716
20200907_MUT4_II	33.142	931.171	30860.9	194.066	282.819	54885.6	35.9909		34.2877	60.98		0.648723	64.8723
20200919_MUT4_I	30.466	695.516	21189.6	259.147	226.107	58595	26.5585		23.5425	65.1013		0.478708	47.8708
20200919_MUT4_II	32.769	549.545	18008	253.728	134.188	34047.3	34.5941		20.0077	37.8279		0.623546	62.3546
20200905_MUT4_IV
mean	37.0394	842.125	31662.4	233.642	239.868	58343.3	36.8471		35.1782	64.8218

## Sheet: Confocal - MUT5
	area membrane	intensity membrane	total intensity	area intracellular	intensity intracellular	total intensity	% membrane		Extracellular %	Intracellular %
20200902_MUT5_I	35.363	1607.56	56848.2	237.931	306.775	72991.3	43.7834		12.1107	15.5497			0.789181	78.9181
20200902_MUT5_II	153.113	2329.42	356665	933.154	246.175	229719	60.8245		75.9821	48.9382			1.09634	109.634
20200902_MUT5_III	42.313	4401.08	186223	295.1	845.728	249574	42.7315		39.672	53.1681			0.770222	77.0222
20200905_MUT5_I	72.447	4383.25	317553	381.944	928.846	354767	47.2324		67.6499	75.5778			0.851348	85.1348
20200905_MUT5_II	41.046	7985.07	327755	247.72	1357.38	336251	49.3602		69.8233	71.6333			0.889701	88.9701
20200905_MUT5_III	45.113	4179.33	188542	254.773	757.057	192878	49.4317		40.1661	41.0897			0.890989	89.0989
20200919_MUT5_I	39.827	2403.93	95741.4	254.087	543.909	138200	40.9253		20.3963	29.4415			0.737665	73.7665
20200919_MUT5_II	63.228	4183.78	264532	355.377	625.707	222362	54.3305		56.3546	47.3709			0.979289	97.9289
20200919_MUT5_III	38.516	2813.04	108347	315.66	466.372	147215	42.3956		23.0817	31.3619			0.764167	76.4167
20200905_MUT5_IV	56.382	5943.11	335085	358.326	1431.14	512815	39.5194		71.3847	109.247			0.712323	71.2323
mean	58.7348	4022.96	223729	363.407	750.909	245677	47.0535		47.6621	52.3379
		35.3289
		51.1931
		96.7213
		96.3293
		175.486
		91.848
		52.8305
		91.9458
		61.8215
		130.61

## Sheet: Confocal - MUT6
	area membrane	intensity membrane	total intensity	area intracellular	intensity intracellular	total intensity	% membrane		Extracellular %	Intracellular %
20200902_MUT6_I	56.033	1808.86	101356	484.186	1234.14	597556	14.5019		18.5088	109.121			0
20200902_MUT6_II	39.37	3644.57	143487	221.644	561.713	124500	53.5424		26.2024	22.7353		0.965084	96.5084
20200902_MUT6_III	31.554	6406.1	202138	181.53	1132.41	205567	49.5795		36.9129	37.5391		0.893653	89.3653
20200905_MUT6_I	47.17	4099.48	193372	224.412	1200.81	269477	41.7787		35.3122	49.2098		0.753046	75.3046
20200905_MUT6_II	42.264	14705.8	621524	188.306	2837.09	534242	53.776		113.498	97.5591		0.969293	96.9293
20200905_MUT6_III	56.041	2723.3	152617	232.379	586.868	136376	52.8099		27.8697	24.9039		0.951881	95.1881
20200907_MUT6_I	28.575	7758.68	221704	226.057	1073.46	242664	47.7432		40.486	44.3134		0.860555	86.0555
20200907_MUT6_II	34.717	3980.53	138192	245.424	539.455	132395	51.0711		25.2356	24.177		0.92054	92.054
20200907_MUT6_III	91.434	3985.72	364430	410.605	1222.01	501761	42.0727		66.5495	91.6278		0.758346	75.8346
20200902_MUT6_IV	55.701	3181.33	177203	455.993	911.241	415520	29.8965		32.3595	75.879		0.538874	53.8874
mean	48.2859	5229.43	231602	287.054	1129.92	316006	43.6772		42.2934	57.7066
		39.7528
		80.0957
		140.785
		90.093
		323.184
		59.8493
		170.51
		87.4789
		87.593
		69.9152

[truncated: 396 more sheets: Confocal - MUT7, Confocal - MUT8, Confocal - MUT9, Confocal - MUT10, Confocal - MUT11, Confocal - MUT12, Confocal - MUT13, Confocal - MUT14, Confocal - MUT15, Confocal - MUT16, Confocal - MUT17, Confocal - MUT18, Confocal - MUT19, Confocal - MUT20, Confocal - MUT21, Confocal - MUT22, Confocal - MUT23, Confocal - MUT24, Confocal - MUT25, Confocal - MUT26 …]
